# Supplementary material for: Which Combined Profiles of Physical Activity and Dietary Intake Are Associated with Postpartum Prediabetes Status Among Women with Prior Gestational Diabetes Mellitus in Underserved Rural Areas of Central South China?
Source: Nutrients. 2026 Mar 1;18(5):812. doi: 10.3390/nu18050812 (PMC12986713; doi:10.3390/nu18050812)
Supplement: Supplementary file 1 [file nutrients-18-00812-s001.zip]

Archive with 1 entries (1 files):
- nutrients-4129208-supplementary.pdf
